# Supplementary material for: MaAzaR, a Zn2Cys6/Fungus-Specific Transcriptional Factor, Is Involved in Stress Tolerance and Conidiation Pattern Shift in Metarhizium acridum
Source: J Fungi (Basel). 2024 Jul 4;10(7):468. doi: 10.3390/jof10070468 (PMC11278141; doi:10.3390/jof10070468)
Supplement: Supplementary file 1 [file jof-10-00468-s001.zip]

Archive with 1 entries (1 files):
- jof-3077607-supplementary.pdf
